# Supplementary material for: Effects of Nanofillers Based on Cetyltrimethylammonium-Modified Clays in a Polypropylene Nanocomposite
Source: Polymers (Basel). 2022 Sep 30;14(19):4110. doi: 10.3390/polym14194110 (PMC9573217; doi:10.3390/polym14194110)
Supplement: Supplementary file 1 [file polymers-14-04110-s001.zip]

Archive with 1 entries (1 files):
- polymers-1918398-supplementary.pdf
